# Supplementary material for: Cerebrospinal Fluid Chloride Is Associated with Disease Activity of Relapsing–Remitting Multiple Sclerosis: A Retrospective Cohort Study
Source: Brain Sci. 2023 Jun 7;13(6):924. doi: 10.3390/brainsci13060924 (PMC10296568; doi:10.3390/brainsci13060924)
Supplement: Supplementary file 1 [file brainsci-13-00924-s001.zip]

Archive with 1 entries (1 files):
- brainsci-2412115-SI.pdf
